# Supplementary material for: Genotype‐function‐phenotype correlations for SCN1A variants identified by clinical genetic testing
Source: Ann Clin Transl Neurol. 2025 Jan 21;12(3):499–511. doi: 10.1002/acn3.52297 (PMC11920720; doi:10.1002/acn3.52297)
Supplement: Supplementary file 1 — Dataset S1. Biophysical properties of SCN1A variants. [file ACN3-12-499-s002.xlsx]

## Sheet: SCN1A Variants
Supplemental Dataset 1: Biophysical properties of SCN1A variants
		Current Amplitude														Voltage-Dependence of Activation																												Voltage-Dependence of Inactivation
Variant		I, pA/pF, Vm =0 mV					I (Fold WT)									V½ (mV)					ΔV½ (mV)									k					k (Fold WT)									V½ (mV)					ΔV½ (mV)
		AVG	SEM	SD	95% CI		AVG	SEM	SD	95% CI		P		n		AVG	SEM	SD	95% CI		AVG	SEM	SD	95% CI		P		n		AVG	SEM	SD	95% CI		AVG	SEM	SD	95% CI		P		n		AVG	SEM	SD	95% CI		AVG
WT		-104.512	4.22677	80.7523	8.28431		1	0.0369502	0.705933	0.0724211				365		-3.69162	0.284212	3.92788	0.557045		3.0226e-16	0.263965	3.64807	0.517362				191		6.32977	0.156663	2.16512	0.307053		1	0.0229605	0.31732	0.0450017				191		-36.7249	0.40341	7.07982	0.790669		-1.69561e-15
R101W		-12.8198	0.960454	10.119	1.88245		0.1441	0.01079	0.11368	0.021148		<1E-15		111		ND	ND	ND	ND		ND	ND	ND	ND		ND		0		ND	ND	ND	ND		ND	ND	ND	ND		ND		0		ND	ND	ND	ND		ND
R393C		-10.8505	0.392343	3.98185	0.768979		0.09862	0.003566	0.0361909	0.00698923		<1E-15		103		ND	ND	ND	ND		ND	ND	ND	ND		ND		0		ND	ND	ND	ND		ND	ND	ND	ND		ND		0		ND	ND	ND	ND		ND
M400del		-15.2534	0.574804	5.94582	1.1266		0.1658	0.006249	0.0646402	0.0122478		<1E-15		107		ND	ND	ND	ND		ND	ND	ND	ND		ND		0		ND	ND	ND	ND		ND	ND	ND	ND		ND		0		ND	ND	ND	ND		ND
F403L		-11.4813	0.58644	5.98054	1.1494		0.129	0.006591	0.0672153	0.0129181		<1E-15		104		ND	ND	ND	ND		ND	ND	ND	ND		ND		0		ND	ND	ND	ND		ND	ND	ND	ND		ND		0		ND	ND	ND	ND		ND
L479P		-103.871	6.3605	57.9469	12.4663		0.9441	0.05781	0.526674	0.113306		>0.9999		83		-5.37895	0.554724	3.67962	1.08724		0.672	0.5547	3.67946	1.08719		0.565603		44		6.19277	0.233472	1.54868	0.457597		1.042	0.03929	0.26062	0.077007		0.34876		44		-38.9099	0.675014	6.36807	1.323		-0.2344
T1250M		-73.0625	5.66765	58.6267	11.1084		0.8212	0.0637	0.658918	0.12485		>0.9999		107		-4.34042	0.695223	4.17134	1.36261		-1.517	0.6952	4.1712	1.36257		0.872621		36		5.54506	0.431274	2.58765	0.845282		1.104	0.08587	0.51522	0.168302		>0.9999		36		-34.5899	0.745104	6.27836	1.46038		-0.8249
D1288A		-22.8428	1.09144	9.57734	2.13918		0.1647	0.007832	0.0687255	0.0153504		<1E-15		77		ND	ND	ND	ND		ND	ND	ND	ND		ND		0		ND	ND	ND	ND		ND	ND	ND	ND		ND		0		ND	ND	ND	ND		ND
I1356M		-83.4552	6.96103	72.0055	13.6434		0.5977	0.04985	0.515652	0.0977042		0.0147852		107		-5.75227	0.457909	3.54695	0.897485		-3.91	0.4579	3.54688	0.897468		9.52602e-06		60		7.1129	0.278786	2.15947	0.54641		1.066	0.04178	0.323626	0.0818873		0.257826		60		-34.7533	0.74882	6.22017	1.46766		1.45
C1588R		-10.3724	0.488896	5.33322	0.958218		0.1166	0.005495	0.0599434	0.01077		<1E-15		119		ND	ND	ND	ND		ND	ND	ND	ND		ND		0		ND	ND	ND	ND		ND	ND	ND	ND		ND		0		ND	ND	ND	ND		ND
[truncated: 105 more columns]
